# Supplementary material for: Fabrication of Quercetin-Functionalized Morpholine and Pyridine Motifs-Laden Silk Fibroin Nanofibers for Effective Wound Healing in Preclinical Study
Source: Pharmaceutics. 2024 Mar 26;16(4):462. doi: 10.3390/pharmaceutics16040462 (PMC11054860; doi:10.3390/pharmaceutics16040462)
Supplement: Supplementary file 1 [file pharmaceutics-16-00462-s001.zip]

Archive with 1 entries (1 files):
- pharmaceutics-2888139-supplementary.pdf
